# Supplementary material for: (E)-Methyl N′-(4-hydroxy­benzyl­idene)hydrazinecarboxyl­ate
Source: Acta Crystallogr Sect E Struct Rep Online. 2008 Jun 19;64(Pt 7):o1302. doi: 10.1107/S1600536808018096 (PMC2961885; doi:10.1107/S1600536808018096)
Supplement: Supplementary file 2 [file e-64-o1302-Isup2.hkl]

#
# h,k,l, Fc-squared, Fo-squared, sigma(Fo-squared) and status flag
#
data_I
_shelx_title ' a in P 1 21/c 1'
_shelx_refln_list_code          4
_shelx_F_calc_maximum      136.58
_exptl_crystal_F_000       408.00
_reflns_d_resolution_high  0.8406
 
loop_
 _symmetry_equiv_pos_as_xyz
 'x, y, z'
 '-x, y+1/2, -z+1/2'
 '-x, -y, -z'
 'x, -y-1/2, z-1/2'
 
_cell_length_a     8.1943
_cell_length_b    12.0512
_cell_length_c    10.1067
_cell_angle_alpha  90.000
_cell_angle_beta  111.970
_cell_angle_gamma  90.000
 
_shelx_F_squared_multiplier     1.000
 
loop_
 _refln_index_h
 _refln_index_k
 _refln_index_l
 _refln_F_squared_calc
 _refln_F_squared_meas
 _refln_F_squared_sigma
 _refln_observed_status
   1   0   0      111.62      114.21      9.43 o
   2   0   0     2024.48     2250.59     45.24 o
   3   0   0       13.75        6.30      0.31 o
   4   0   0        0.79        0.44      0.13 o
   5   0   0      289.98      298.28      4.30 o
   6   0   0      195.00      198.91      7.51 o
   7   0   0       91.90       91.58      2.61 o
   8   0   0        6.20        6.45      0.47 o
   9   0   0       34.39       34.79      1.56 o
   1   1   0      113.48      121.15      1.25 o
   2   1   0      131.48      143.54      1.58 o
   3   1   0      519.97      490.93      5.15 o
   4   1   0       11.57       14.18      0.25 o
   5   1   0       52.53       53.91      0.56 o
   6   1   0      144.87      143.31      1.41 o
   7   1   0      199.42      200.88      1.93 o
   8   1   0        5.90        6.37      0.37 o
   9   1   0       50.36       52.82      1.17 o
   0   2   0     2924.33     2464.84     93.24 o
   1   2   0      527.49      531.60      5.18 o
   2   2   0     9017.77     9507.52    240.47 o
   3   2   0     1170.45     1197.14     13.39 o
   4   2   0       92.70      110.62      1.14 o
   5   2   0      161.21      149.50      1.52 o
   6   2   0       31.21       27.23      0.48 o
   7   2   0       15.36       14.09      0.36 o
   8   2   0      128.54      134.04      1.86 o
   1   3   0     1797.14     1846.68     17.28 o
   2   3   0       38.22       37.96      0.53 o
   3   3   0      274.91      266.31      2.27 o
   4   3   0      726.79      796.87      6.52 o
   5   3   0      174.52      164.70      1.55 o
   6   3   0       12.26       11.96      0.31 o
   7   3   0        0.33        0.19      0.16 o
   8   3   0        0.14        0.55      0.20 o
   0   4   0       47.60       36.28      0.63 o
   1   4   0        2.18        1.39      0.10 o
   2   4   0      806.33      802.17      8.37 o
   3   4   0     1236.33     1289.42     11.15 o
   4   4   0      331.16      316.10      2.94 o
   5   4   0      145.28      141.80      1.49 o
   6   4   0        7.57        6.67      0.28 o
   7   4   0        6.36        7.13      0.34 o
   8   4   0        2.45        2.58      0.26 o
   1   5   0      395.44      436.29      4.20 o
   2   5   0      824.99      938.39      8.15 o
   3   5   0       32.26       36.57      0.54 o
   4   5   0      366.60      360.40      3.33 o
   5   5   0        4.07        3.97      0.21 o
   6   5   0        8.83        8.51      0.46 o
   7   5   0        8.94       10.86      0.41 o
   8   5   0        7.24        6.73      0.36 o
   0   6   0       43.57       42.52      0.79 o
   1   6   0      262.11      277.21      2.75 o
   2   6   0       19.33       22.32      0.31 o
   3   6   0        3.12        2.10      0.14 o
   4   6   0       76.16       71.12      0.93 o
   5   6   0       20.61       18.69      0.46 o
   6   6   0        5.23        4.00      0.27 o
   7   6   0       11.35       11.19      0.42 o
   8   6   0       19.44       21.57      0.59 o
   1   7   0        1.96        1.22      0.22 o
   2   7   0        0.02        0.83      0.17 o
   3   7   0        0.01        0.00      0.13 o
   4   7   0       40.64       35.52      0.63 o
   5   7   0       42.51       34.75      0.79 o
   6   7   0        3.49        3.70      0.32 o
   7   7   0       18.26       19.59      0.61 o
   0   8   0      193.98      217.07      2.41 o
   1   8   0       99.17      102.08      1.01 o
   2   8   0       25.69       24.18      0.47 o
   3   8   0      147.58      145.81      1.67 o
   4   8   0        0.67        1.01      0.18 o
   5   8   0      549.86      519.43      5.22 o
   6   8   0        0.08        0.00      0.18 o
   7   8   0        0.02        0.04      0.23 o
   1   9   0       78.28       76.05      0.90 o
   2   9   0        2.74        4.04      0.23 o
   3   9   0        0.50        0.77      0.17 o
   4   9   0       15.76       17.17      0.48 o
   5   9   0       26.11       27.18      0.61 o
   6   9   0        0.92        1.23      0.24 o
   7   9   0        2.62        2.71      0.62 o
   0  10   0       30.72       28.62      1.71 o
   1  10   0        0.79        0.70      0.17 o
   2  10   0       88.88       94.62      1.22 o
   3  10   0      455.10      442.39      4.48 o
   4  10   0       21.01       22.66      0.55 o
   5  10   0        0.17        0.36      0.20 o
   6  10   0        0.00        0.00      0.23 o
   1  11   0      134.43      140.85      2.02 o
   2  11   0       16.57       16.05      0.49 o
   3  11   0        2.45        0.89      0.21 o
   4  11   0        0.12        0.00      0.18 o
   5  11   0        5.13        4.52      0.36 o
   0  12   0      454.38      470.72     11.93 o
   1  12   0        0.18        0.00      0.56 o
   2  12   0       81.87       86.91      1.47 o
   3  12   0        0.77        1.03      0.23 o
   4  12   0        4.17        4.16      0.31 o
   1  13   0       19.05       21.25      1.01 o
   2  13   0        0.01        0.04      0.34 o
   3  13   0       13.84       14.72      0.60 o
   0  14   0       24.49       25.11      1.57 o
   1  14   0        9.17        9.25      0.73 o
  -9   1   1       80.01       85.41      1.55 o
  -8   1   1       28.26       28.17      0.76 o
  -7   1   1       13.85       14.77      0.35 o
  -6   1   1      103.43       98.28      0.91 o
  -5   1   1       76.83       87.32      0.89 o
  -4   1   1        7.32        5.50      0.18 o
  -3   1   1      132.46      141.68      1.60 o
  -2   1   1      945.81     1039.29      9.73 o
  -1   1   1      336.45      352.23      3.44 o
   0   1   1     1338.23     1182.76     26.08 o
   1   1   1     2377.85     2528.37     51.48 o
   2   1   1       96.72      114.78      1.19 o
   3   1   1       22.93       18.06      0.34 o
   4   1   1      229.08      267.86      2.19 o
   5   1   1        0.35        0.23      0.10 o
   6   1   1        3.27        2.28      0.18 o
   7   1   1       65.24       68.96      1.02 o
   8   1   1      124.41      125.86      1.63 o
  -9   2   1       43.66       46.63      1.08 o
  -8   2   1        8.34       10.68      0.39 o
  -7   2   1       62.06       63.72      0.93 o
  -6   2   1        1.72        3.19      0.17 o
  -5   2   1       66.95       64.30      0.67 o
  -4   2   1       20.07       17.60      0.28 o
  -3   2   1       10.28       10.76      0.23 o
  -2   2   1    18654.19    18625.04    378.98 o
  -1   2   1      317.02      309.20      3.22 o
   0   2   1      507.77      485.03      5.00 o
   1   2   1      606.18      568.02      5.40 o
   2   2   1     1550.14     1580.16     18.74 o
   3   2   1       98.45       98.19      1.01 o
   4   2   1     1253.29     1307.11      9.92 o
   5   2   1       33.47       37.02      0.52 o
   6   2   1       10.75       10.98      0.30 o
   7   2   1       44.99       47.38      0.69 o
   8   2   1       15.42       15.23      0.54 o
  -9   3   1       30.07       31.51      0.86 o
  -8   3   1        8.57        9.32      0.39 o
  -7   3   1      109.29      108.79      1.39 o
  -6   3   1       76.06       78.27      1.04 o
  -5   3   1      177.12      158.08      1.74 o
  -4   3   1      101.67      107.90      1.04 o
  -3   3   1     1814.46     1982.94     22.30 o
  -2   3   1        0.74        2.02      0.12 o
  -1   3   1      347.18      348.20      3.33 o
   0   3   1       12.96       14.00      0.23 o
   1   3   1       78.51       75.77      1.28 o
   2   3   1       71.09       71.42      0.91 o
   3   3   1      270.51      289.67      2.47 o
   4   3   1       16.77       18.51      0.35 o
   5   3   1      247.57      240.28      2.18 o
   6   3   1       18.87       16.70      0.37 o
   7   3   1        0.08        0.14      0.17 o
   8   3   1       24.88       24.71      0.67 o
  -8   4   1       21.81       22.61      0.57 o
  -7   4   1       64.21       59.67      0.93 o
  -6   4   1       23.99       24.13      0.51 o
  -5   4   1       14.12       11.95      0.52 o
  -4   4   1     2583.13     2745.55     21.93 o
  -3   4   1        1.51        0.36      0.08 o
  -2   4   1     1056.84     1140.42     11.72 o
  -1   4   1      260.95      243.56      2.60 o
   0   4   1       10.10        8.76      0.17 o
   1   4   1     1983.87     1931.70     27.66 o
   2   4   1      360.31      382.84      3.72 o
   3   4   1      112.96      132.53      1.34 o
   4   4   1       51.94       55.30      0.65 o
   5   4   1      228.15      226.45      2.08 o
   6   4   1      462.73      472.18      4.40 o
   7   4   1       44.61       41.35      0.77 o
   8   4   1        1.91        1.73      0.26 o
  -8   5   1        0.16        0.00      0.22 o
  -7   5   1       42.31       44.77      0.79 o
  -6   5   1      131.95      129.31      2.47 o
  -5   5   1      405.04      399.01      4.00 o
  -4   5   1       25.30       18.39      0.37 o
  -3   5   1      165.91      153.90      1.61 o
  -2   5   1        0.13        0.13      0.06 o
  -1   5   1       23.01       21.71      0.44 o
   0   5   1       14.57       11.37      0.40 o
   1   5   1      506.18      531.39      5.08 o
   2   5   1      669.04      750.78      7.08 o
   3   5   1      111.16       96.05      1.05 o
   4   5   1       20.79       19.45      0.35 o
   5   5   1       44.55       44.19      0.60 o
   6   5   1       55.30       51.27      0.85 o
   7   5   1        0.19        0.00      0.18 o
   8   5   1        0.15        0.00      0.24 o
  -8   6   1       26.15       23.51      0.67 o
  -7   6   1      301.28      293.49      3.48 o
  -6   6   1      144.85      138.07      1.84 o
  -5   6   1      288.34      277.15      2.91 o
  -4   6   1      186.35      182.82      1.99 o
  -3   6   1      210.06      227.89      2.03 o
  -2   6   1      456.76      434.17      3.62 o
  -1   6   1       63.82       60.55      0.73 o
   0   6   1      677.37      689.16      6.56 o
   1   6   1     1383.24     1413.50     12.20 o
   2   6   1        2.56        2.03      0.14 o
   3   6   1      455.36      474.30      4.63 o
   4   6   1       53.21       48.01      0.67 o
   5   6   1       25.67       21.38      0.50 o
   6   6   1        2.78        1.31      0.22 o
   7   6   1        7.83        7.16      0.37 o
  -8   7   1       17.22       17.72      0.67 o
  -7   7   1       30.23       27.62      0.70 o
  -6   7   1       62.40       61.34      0.97 o
  -5   7   1       33.24       34.71      0.65 o
  -4   7   1       71.02       69.51      0.96 o
  -3   7   1       57.94       57.54      0.80 o
  -2   7   1       18.35       12.99      0.24 o
  -1   7   1       11.12       10.29      0.37 o
   0   7   1      137.76      137.01      1.26 o
   1   7   1        2.63        3.79      0.14 o
   2   7   1      325.06      346.13      3.20 o
   3   7   1      158.15      164.96      1.69 o
   4   7   1        0.86        0.88      0.17 o
   5   7   1       34.90       37.36      0.70 o
   6   7   1       19.77       18.86      0.69 o
   7   7   1        0.75        0.47      0.22 o
  -7   8   1        3.83        4.95      0.40 o
  -6   8   1       21.94       27.62      0.69 o
  -5   8   1      139.55      128.51      1.60 o
  -4   8   1      223.29      223.72      2.43 o
  -3   8   1       49.62       46.93      0.72 o
  -2   8   1       26.42       28.19      0.50 o
  -1   8   1      114.71      104.71      1.03 o
   0   8   1        0.08        0.00      0.09 o
   1   8   1      402.48      419.34      3.55 o
   2   8   1      103.58      101.49      1.13 o
   3   8   1       14.34       14.32      0.39 o
   4   8   1       16.37       12.98      0.40 o
   5   8   1       26.42       21.48      0.54 o
   6   8   1       23.24       23.05      0.59 o
   7   8   1        3.88        6.59      0.53 o
  -7   9   1       15.34       14.43      0.57 o
  -6   9   1        0.13        0.35      0.24 o
  -5   9   1       48.61       38.25      0.81 o
  -4   9   1       98.15       96.37      1.38 o
  -3   9   1        0.26        0.62      0.26 o
  -2   9   1       23.08       20.16      0.44 o
  -1   9   1      181.95      188.40      1.85 o
   0   9   1       16.79       17.88      0.33 o
   1   9   1        0.08        0.11      0.12 o
   2   9   1        4.36        4.39      0.24 o
   3   9   1       49.91       42.55      0.73 o
   4   9   1       17.05       18.05      0.50 o
   5   9   1        1.91        1.62      0.23 o
   6   9   1        0.38        0.09      0.20 o
  -6  10   1        5.40        5.21      0.37 o
  -5  10   1        3.52        5.10      0.39 o
  -4  10   1        2.88        4.21      0.28 o
  -3  10   1      206.46      197.00      2.21 o
  -2  10   1      156.38      150.14      1.74 o
  -1  10   1       17.13       19.28      0.44 o
   0  10   1       83.90       83.76      1.06 o
   1  10   1       55.99       53.34      0.80 o
   2  10   1        0.06        0.00      0.16 o
   3  10   1      148.37      129.02      1.60 o
   4  10   1       16.73       12.52      0.43 o
   5  10   1        2.52        2.58      0.27 o
   6  10   1        0.05        0.11      0.29 o
  -6  11   1        6.28        5.93      0.65 o
  -5  11   1        0.46        0.52      0.25 o
  -4  11   1        2.01        1.81      0.28 o
  -3  11   1        0.50        0.23      0.18 o
  -2  11   1      111.42      114.74      1.44 o
  -1  11   1        0.03        0.00      0.21 o
   0  11   1       45.24       48.90      1.41 o
   1  11   1       21.13       22.35      0.62 o
   2  11   1       31.48       32.81      0.65 o
   3  11   1       11.35       14.11      0.45 o
   4  11   1        6.36        5.66      0.33 o
   5  11   1        4.33        4.69      0.34 o
  -5  12   1        2.31        3.07      0.39 o
  -4  12   1        1.64        1.48      0.28 o
  -3  12   1        0.54        0.76      0.24 o
  -2  12   1        4.79        4.48      0.37 o
  -1  12   1       33.99       35.56      1.21 o
   0  12   1       44.22       49.69      3.56 o
   1  12   1      587.42      605.68     10.64 o
   2  12   1       20.01       19.16      0.63 o
   3  12   1        5.24        5.90      0.34 o
   4  12   1        1.25        0.96      0.28 o
  -4  13   1        6.27        6.44      0.48 o
  -3  13   1       52.91       56.04      1.19 o
  -2  13   1       51.41       59.04      2.45 o
  -1  13   1       43.61       50.38      1.56 o
   0  13   1       72.58       79.68      2.09 o
   1  13   1      103.02      117.85      2.75 o
   2  13   1        0.37        0.66      0.52 o
   3  13   1        2.35        1.65      0.31 o
  -1  14   1       13.35       15.65      1.28 o
   0  14   1        3.85        4.30      0.55 o
   1  14   1        0.04        0.00      0.34 o
  -8   0   2        0.74        0.90      0.32 o
  -7   0   2       16.03       13.03      0.54 o
  -6   0   2        2.33        3.83      0.27 o
  -5   0   2       99.68       89.82      1.14 o
  -4   0   2      333.55      323.14      7.60 o
  -3   0   2      514.82      483.85      7.92 o
  -2   0   2      137.20      141.66      2.39 o
  -1   0   2      751.10      770.93     12.66 o
   0   0   2    11800.12     8735.04    156.10 o
   1   0   2     4896.12     4086.57    183.78 o
   2   0   2     4883.15     4814.60    288.44 o
   3   0   2       14.89        6.09      1.03 o
   4   0   2      229.67      251.45      3.07 o
   5   0   2        0.47        0.55      0.16 o
   6   0   2       35.53       37.42      1.12 o
   7   0   2        2.41        2.93      0.41 o
   8   0   2       74.58       74.96      1.64 o
  -9   1   2        7.83        8.47      0.95 o
  -8   1   2        7.73        7.09      0.38 o
  -7   1   2       42.73       47.47      0.74 o
  -6   1   2        4.02        3.83      0.16 o
  -5   1   2      245.13      270.07      2.51 o
  -4   1   2      269.85      280.11      2.78 o
  -3   1   2      981.06     1056.97     12.23 o
  -2   1   2     1244.20     1300.97     13.40 o
  -1   1   2     7405.89     7317.79    169.99 o
   0   1   2       53.23       51.42      1.13 o
   1   1   2     1849.44     1853.35     57.70 o
   2   1   2       46.50       47.89      0.64 o
   3   1   2       12.63       14.67      0.36 o
   4   1   2       31.88       25.90      0.36 o
   5   1   2       63.12       69.01      0.80 o
   6   1   2       90.21       92.72      1.05 o
   7   1   2      126.73      128.69      1.77 o
   8   1   2        9.86       10.12      0.43 o
  -9   2   2        5.56        5.38      0.49 o
  -8   2   2        9.47       10.84      0.43 o
  -7   2   2        5.22        5.88      0.27 o
  -6   2   2      115.38      117.13      1.26 o
  -5   2   2        2.92        2.70      0.14 o
  -4   2   2       28.10       31.14      0.40 o
  -3   2   2      567.53      585.00      6.13 o
  -2   2   2     9995.06    10329.44    171.78 o
  -1   2   2      578.84      622.04      5.87 o
   0   2   2       22.29       28.43      0.35 o
   1   2   2        0.88        0.07      0.05 o
   2   2   2       37.02       44.29      0.61 o
   3   2   2      410.17      405.05      3.19 o
   4   2   2      168.39      159.27      1.40 o
   5   2   2       38.16       39.87      0.56 o
   6   2   2       87.96       89.25      1.02 o
   7   2   2        7.30        7.50      0.35 o
   8   2   2        7.89        9.36      0.44 o
  -9   3   2       11.18       11.77      0.49 o
  -8   3   2       34.93       34.64      0.75 o
  -7   3   2       36.71       34.76      0.64 o
  -6   3   2       30.61       31.68      0.63 o
  -5   3   2        8.06        8.53      0.34 o
  -4   3   2      645.34      705.20      5.77 o
  -3   3   2      129.51      152.60      1.44 o
  -2   3   2      288.40      338.57      3.57 o
  -1   3   2       17.75       13.93      0.21 o
   0   3   2       54.17       41.16      0.49 o
   1   3   2      694.77      654.88      6.20 o
   2   3   2      894.51      876.00      7.10 o
   3   3   2      137.57      154.58      1.33 o
   4   3   2      354.93      397.85      3.40 o
   5   3   2      113.32      110.50      1.26 o
   6   3   2      142.00      139.79      1.44 o
   7   3   2       21.96       23.55      0.49 o
   8   3   2       12.05       12.01      0.98 o
  -9   4   2       25.47       26.07      0.70 o
  -8   4   2        5.86        7.88      0.39 o
  -7   4   2       57.59       52.93      0.93 o
  -6   4   2       15.41       11.65      0.47 o
  -5   4   2       74.26       77.02      0.89 o
  -4   4   2     1165.78     1126.48      9.12 o
  -3   4   2        2.89        3.52      0.15 o
  -2   4   2       30.21       36.40      0.56 o
  -1   4   2      571.18      592.43      5.62 o
   0   4   2        0.03        0.81      0.13 o
   1   4   2      291.72      279.80      2.74 o
   2   4   2      683.83      707.94      6.21 o
   3   4   2      182.18      167.13      1.54 o
   4   4   2       15.99       18.30      0.35 o
   5   4   2       48.30       44.72      0.62 o
   6   4   2       11.29       11.15      0.33 o
   7   4   2       17.84       19.38      0.48 o
  -8   5   2       33.10       33.26      0.77 o
  -7   5   2       14.08       12.03      0.44 o
  -6   5   2        0.03        0.00      0.22 o
  -5   5   2       61.38       57.04      0.82 o
  -4   5   2       31.48       40.13      0.54 o
  -3   5   2      504.72      552.63      4.87 o
  -2   5   2       16.19       25.09      0.36 o
  -1   5   2        6.77        6.14      0.16 o
   0   5   2      104.20      113.00      1.32 o
   1   5   2       72.78       76.48      0.80 o
   2   5   2       37.99       64.11      0.69 o
   3   5   2      597.35      584.61      4.87 o
   4   5   2        0.01        0.15      0.13 o
   5   5   2       43.98       43.32      0.62 o
   6   5   2        5.44        4.90      0.27 o
   7   5   2       16.33       17.53      0.52 o
  -8   6   2       15.04       17.00      0.67 o
  -7   6   2      104.77      103.24      1.53 o
  -6   6   2       33.93       29.96      0.68 o
  -5   6   2        0.43        0.50      0.15 o
  -4   6   2       16.65       19.13      0.41 o
  -3   6   2      106.30      120.74      1.24 o
  -2   6   2       33.92       35.47      0.43 o
  -1   6   2       12.44       15.42      0.27 o
   0   6   2      183.94      183.57      1.62 o
   1   6   2      147.75      159.43      1.35 o
   2   6   2      240.17      252.36      2.21 o
   3   6   2      159.39      145.75      1.40 o
   4   6   2       48.43       46.23      0.62 o
   5   6   2        8.46        7.98      0.87 o
   6   6   2       13.65       11.24      0.42 o
   7   6   2        0.10        0.21      0.20 o
  -8   7   2       18.42       15.02      0.55 o
  -7   7   2        7.30        8.22      0.42 o
  -6   7   2      126.83      114.10      1.62 o
  -5   7   2       41.72       41.57      0.80 o
  -4   7   2      104.96      108.39      1.32 o
  -3   7   2       99.84      102.74      1.23 o
  -2   7   2       33.27       23.74      0.38 o
  -1   7   2      586.53      594.46      4.86 o
   0   7   2      131.46      141.38      1.31 o
   1   7   2      187.10      179.31      1.63 o
   2   7   2       79.40       82.35      0.88 o
   3   7   2       38.78       37.80      0.53 o
   4   7   2       15.56       14.50      0.37 o
   5   7   2        0.21        0.05      0.18 o
   6   7   2        3.75        4.16      0.35 o
   7   7   2       21.90       26.35      0.82 o
  -7   8   2        2.48        1.69      0.27 o
  -6   8   2        4.95        4.59      0.34 o
  -5   8   2      302.86      284.72      3.33 o
  -4   8   2       92.02       90.92      1.18 o
  -3   8   2       88.68       82.00      1.06 o
  -2   8   2        4.90        6.28      0.35 o
  -1   8   2      637.70      644.34      7.49 o
   0   8   2       21.12       18.43      0.32 o
   1   8   2        7.61        8.39      0.24 o
   2   8   2        5.34        4.98      0.20 o
   3   8   2        1.69        2.55      0.19 o
   4   8   2        3.63        1.72      0.22 o
   5   8   2        7.47        5.01      0.34 o
   6   8   2       57.84       58.88      1.01 o
  -7   9   2        7.03        8.17      0.57 o
  -6   9   2       38.17       35.83      0.81 o
  -5   9   2        1.68        1.58      0.25 o
  -4   9   2      163.66      150.38      1.96 o
  -3   9   2      223.36      215.92      4.38 o
  -2   9   2       12.12       13.64      0.41 o
  -1   9   2        0.01        0.49      0.15 o
   0   9   2        3.81        4.56      0.22 o
   1   9   2       70.47       71.33      0.81 o
   2   9   2       99.01       99.14      1.15 o
   3   9   2        7.46        8.73      0.35 o
   4   9   2       49.67       47.27      0.82 o
   5   9   2       19.65       20.11      0.54 o
   6   9   2       47.13       52.19      0.96 o
  -6  10   2       17.22       18.39      0.61 o
  -5  10   2        0.00        0.20      0.22 o
  -4  10   2        8.52        7.85      0.38 o
  -3  10   2        2.73        3.05      0.28 o
  -2  10   2      251.07      259.95      2.75 o
  -1  10   2      624.92      624.55      7.54 o
   0  10   2        4.02        3.35      0.22 o
   1  10   2        9.73        9.92      0.37 o
   2  10   2        0.33        0.16      0.17 o
   3  10   2       89.98       77.24      1.11 o
   4  10   2        0.15        0.23      0.19 o
   5  10   2       14.46       14.39      0.49 o
  -6  11   2        0.21        0.09      0.37 o
  -5  11   2        7.91        7.38      0.43 o
  -4  11   2       33.72       33.91      0.77 o
  -3  11   2       59.61       59.55      1.03 o
  -2  11   2       44.24       45.22      1.08 o
  -1  11   2      350.83      357.03      4.56 o
   0  11   2        0.19        0.00      0.18 o
   1  11   2       26.49       25.20      0.67 o
   2  11   2        0.85        1.02      0.25 o
   3  11   2        6.99        6.71      0.34 o
   4  11   2        1.60        1.54      0.25 o
  -5  12   2        2.07        2.88      0.39 o
  -4  12   2        1.94        1.52      0.28 o
  -3  12   2        0.12        0.12      0.21 o
  -2  12   2        2.19        3.11      0.40 o
  -1  12   2        4.11        4.24      0.55 o
   0  12   2       28.82       32.58      2.20 o
   1  12   2        1.74        1.37      0.29 o
   2  12   2        2.79        2.53      0.31 o
   3  12   2        1.21        1.66      0.44 o
   4  12   2        7.25        8.12      0.42 o
  -4  13   2        2.76        5.10      0.45 o
  -3  13   2       45.00       52.03      1.36 o
  -2  13   2        0.00        0.00      0.61 o
  -1  13   2       17.40       16.64      1.29 o
   0  13   2        1.02        0.67      0.46 o
   1  13   2      100.72      100.84      4.13 o
   2  13   2       15.20       14.10      0.59 o
   0  14   2        0.13        0.00      0.51 o
  -8   1   3       11.85       11.28      0.42 o
  -7   1   3       57.46       56.53      1.76 o
  -6   1   3      238.70      218.79      5.59 o
  -5   1   3        0.17        0.26      0.08 o
  -4   1   3       11.12        7.58      0.18 o
  -3   1   3      507.58      502.21      5.27 o
  -2   1   3       45.78       55.19      0.68 o
  -1   1   3      548.35      545.84      5.15 o
   0   1   3        0.15        0.95      0.07 o
   1   1   3       58.55       60.17      0.70 o
   2   1   3      524.14      573.31      5.06 o
   3   1   3      286.61      290.14      2.35 o
   4   1   3       71.57       76.05      0.78 o
   5   1   3       23.39       23.44      0.42 o
   6   1   3        5.04        5.31      0.29 o
   7   1   3       15.82       17.46      0.51 o
  -9   2   3       15.19       15.32      0.59 o
  -8   2   3       15.92       14.14      0.47 o
  -7   2   3       63.53       60.45      0.97 o
  -6   2   3       72.16       77.83      0.84 o
  -5   2   3       69.91       58.64      0.61 o
  -4   2   3      127.22      154.47      1.62 o
  -3   2   3      635.48      646.79      6.13 o
  -2   2   3     1236.20     1229.87     12.59 o
  -1   2   3     2306.54     2197.94     34.37 o
   0   2   3     1830.54     1820.51     43.99 o
   1   2   3      288.51      269.33      2.65 o
   2   2   3      410.09      370.61      2.92 o
   3   2   3      133.35      141.44      1.24 o
   4   2   3      169.74      166.18      1.70 o
   5   2   3       17.60       17.26      0.40 o
   6   2   3       44.24       41.69      0.67 o
   7   2   3        2.28        3.72      0.29 o
  -9   3   3        6.78        7.23      0.40 o
  -8   3   3        6.57        5.62      0.33 o
  -7   3   3       14.94       15.07      0.50 o
  -6   3   3        9.18       10.99      0.39 o
  -5   3   3      760.33      785.26      6.81 o
  -4   3   3      204.68      198.80      1.75 o
  -3   3   3     1834.05     1978.32     15.82 o
  -2   3   3      350.07      381.62      3.66 o
  -1   3   3        9.77       10.39      0.30 o
   0   3   3      347.40      335.96      4.11 o
   1   3   3       35.96       26.75      0.36 o
   2   3   3       33.19       35.52      0.41 o
   3   3   3       48.71       51.56      0.61 o
   4   3   3        3.48        3.23      0.17 o
   5   3   3      328.92      327.55      2.92 o
   6   3   3      110.11      111.31      1.23 o
   7   3   3        4.53        4.86      0.31 o
  -9   4   3       76.75       83.06      1.36 o
  -8   4   3       34.11       33.70      0.76 o
  -7   4   3        8.33        9.46      0.38 o
  -6   4   3       19.68       19.42      0.56 o
  -5   4   3      211.31      211.89      2.05 o
  -4   4   3     2841.02     2966.24     25.22 o
  -3   4   3       26.39       26.15      0.38 o
  -2   4   3      107.40      142.30      1.47 o
  -1   4   3        8.44        9.08      0.19 o
   0   4   3      795.59      776.81      6.75 o
   1   4   3       31.50       32.79      0.39 o
   2   4   3      100.31       89.72      0.90 o
   3   4   3        0.20        0.23      0.10 o
   4   4   3       82.14       71.57      0.83 o
   5   4   3       68.89       70.61      0.86 o
   6   4   3        0.13        0.00      0.14 o
   7   4   3        0.89        1.17      0.20 o
  -9   5   3        2.02        1.99      0.33 o
  -8   5   3       77.60       74.91      1.40 o
  -7   5   3       11.04       11.00      0.53 o
  -6   5   3        5.28        6.52      0.80 o
  -5   5   3        0.40        0.19      0.16 o
  -4   5   3      127.59      131.27      1.34 o
  -3   5   3      345.97      373.66      3.36 o
  -2   5   3      372.04      373.02      3.33 o
  -1   5   3      685.51      685.18      5.99 o
   0   5   3     1520.12     1485.08     12.79 o
   1   5   3       24.73       35.05      0.40 o
   2   5   3      283.74      311.50      2.69 o
   3   5   3      241.63      250.71      2.25 o
   4   5   3      350.29      335.71      2.97 o
   5   5   3        7.98        7.43      0.27 o
   6   5   3       33.36       31.33      0.56 o
   7   5   3        0.53        0.58      0.22 o
  -8   6   3        0.03        0.18      0.22 o
  -7   6   3      120.24      119.75      1.70 o
  -6   6   3      867.94      843.36      8.90 o
  -5   6   3        0.86        0.35      0.18 o
  -4   6   3       65.85       75.65      0.95 o
  -3   6   3      177.70      185.98      1.80 o
  -2   6   3      168.94      178.93      1.71 o
  -1   6   3       63.43       59.05      0.63 o
   0   6   3      651.02      686.39      5.64 o
   1   6   3        0.12        0.46      0.10 o
   2   6   3        0.12        1.68      0.14 o
   3   6   3      313.10      293.31      2.60 o
   4   6   3      197.19      199.79      1.90 o
   5   6   3      219.16      219.93      2.10 o
   6   6   3        2.32        2.46      0.26 o
  -8   7   3        1.90        2.03      0.30 o
  -7   7   3       37.37       34.13      0.78 o
  -6   7   3      153.19      144.44      1.93 o
  -5   7   3       18.88       21.23      0.56 o
  -4   7   3      100.34       98.51      1.36 o
  -3   7   3        0.28        0.36      0.10 o
  -2   7   3      118.19      114.63      1.10 o
  -1   7   3       56.68       59.54      0.61 o
   0   7   3      701.45      701.25      6.15 o
   1   7   3      353.68      361.80      3.10 o
   2   7   3       69.35       72.22      0.81 o
   3   7   3        0.73        0.41      0.18 o
   4   7   3      102.40      100.73      1.11 o
   5   7   3        5.84        6.46      0.34 o
   6   7   3       20.33       21.37      0.59 o
  -8   8   3       16.13       14.48      0.73 o
  -7   8   3       12.32       14.02      0.52 o
  -6   8   3       46.79       46.74      0.91 o
  -5   8   3       37.09       36.45      0.77 o
  -4   8   3      234.68      227.85      2.71 o
  -3   8   3      256.00      243.64      2.82 o
  -2   8   3      336.10      345.53      2.95 o
  -1   8   3        0.35        0.00      0.10 o
   0   8   3        2.40        3.58      0.20 o
   1   8   3       15.47       13.19      0.30 o
   2   8   3       47.01       48.48      0.63 o
   3   8   3      165.26      157.90      1.56 o
   4   8   3       49.03       44.26      0.87 o
   5   8   3        2.90        2.00      0.26 o
   6   8   3        5.16        5.55      0.37 o
  -7   9   3        0.18        0.00      0.24 o
  -6   9   3        1.07        0.76      0.25 o
  -5   9   3       15.80       16.81      0.53 o
  -4   9   3       60.24       62.76      1.04 o
  -3   9   3       94.81       99.55      1.40 o
  -2   9   3       74.47       74.55      0.98 o
  -1   9   3       43.87       48.58      0.66 o
   0   9   3       22.71       23.93      0.47 o
   1   9   3       61.10       59.10      0.73 o
   2   9   3       11.76       11.56      0.31 o
   3   9   3       24.96       23.89      0.54 o
   4   9   3        1.92        2.68      0.28 o
   5   9   3        7.18       10.40      0.42 o
  -6  10   3        2.26        2.00      0.30 o
  -5  10   3        0.60        0.69      0.24 o
  -4  10   3       39.37       38.19      0.79 o
  -3  10   3      107.60      101.38      1.44 o
  -2  10   3      109.66      108.62      1.48 o
  -1  10   3       90.23       89.06      1.25 o
   0  10   3        7.61        7.54      0.30 o
   1  10   3       22.03       20.16      0.46 o
   2  10   3       48.82       42.93      0.74 o
   3  10   3       18.20       14.37      0.45 o
   4  10   3        7.06        6.09      0.35 o
   5  10   3        2.69        4.61      0.37 o
  -6  11   3        0.40        0.34      0.26 o
  -5  11   3       16.82       15.74      0.56 o
  -4  11   3        7.02        7.15      0.39 o
  -3  11   3        3.05        2.85      0.68 o
  -2  11   3        1.85        2.32      0.38 o
  -1  11   3      239.68      244.19      3.82 o
   0  11   3       92.31       98.50      1.27 o
   1  11   3       13.68       12.83      0.50 o
   2  11   3       18.66       16.27      0.58 o
   3  11   3       59.06       64.37      1.02 o
   4  11   3       20.08       22.35      0.60 o
  -5  12   3        0.59        0.12      0.28 o
  -4  12   3        0.55        0.26      0.27 o
  -3  12   3        6.55        7.62      0.54 o
  -2  12   3        5.03        6.18      0.49 o
  -1  12   3        0.30        0.47      0.30 o
   0  12   3        0.31        0.25      0.45 o
   1  12   3      119.21      116.06      1.84 o
   2  12   3        8.30        9.81      0.49 o
   3  12   3       15.91       18.61      0.67 o
  -3  13   3       16.50       18.57      0.83 o
  -2  13   3        0.53        0.00      0.29 o
  -1  13   3       41.63       43.18      2.11 o
   0  13   3        1.32        2.01      0.63 o
   1  13   3       40.77       43.35      1.43 o
   2  13   3        0.11        0.03      0.30 o
  -8   0   4      245.96      259.38      4.65 o
  -7   0   4        6.12        4.35      0.64 o
  -6   0   4      332.85      327.81     14.57 o
  -5   0   4      635.54      638.26      8.50 o
  -4   0   4       18.29       15.89      0.43 o
  -3   0   4      547.37      513.14      6.77 o
  -2   0   4      579.58      614.26     37.63 o
  -1   0   4     1132.19     1255.07     16.60 o
   0   0   4      857.08      924.51     12.30 o
   1   0   4     1937.43     1890.53     21.40 o
   2   0   4      261.95      295.45      3.17 o
   3   0   4       27.78       41.75      0.90 o
   4   0   4        5.75        5.35      0.44 o
   5   0   4       27.28       25.85      0.78 o
   6   0   4       37.19       40.46      1.07 o
   7   0   4        0.32        0.12      0.32 o
  -9   1   4        2.16        3.16      0.61 o
  -8   1   4       37.13       36.02      0.81 o
  -7   1   4       32.06       30.25      0.55 o
  -6   1   4       57.44       58.95      0.69 o
  -5   1   4      131.21      128.03      1.14 o
  -4   1   4      510.69      494.41      4.07 o
  -3   1   4       19.65       15.13      0.25 o
  -2   1   4      914.57      993.30     10.20 o
  -1   1   4        2.96        3.66      0.16 o
   0   1   4      442.35      415.36      3.99 o
   1   1   4      660.56      696.50      5.66 o
   2   1   4       26.50       37.63      0.44 o
   3   1   4      134.66      126.57      1.14 o
   4   1   4       24.73       25.19      0.42 o
   5   1   4      173.93      172.05      1.69 o
   6   1   4       14.14       14.44      0.45 o
   7   1   4       94.07      100.15      1.41 o
  -9   2   4       13.43       15.35      0.66 o
  -8   2   4       24.50       24.89      0.69 o
  -7   2   4        0.76        0.28      0.12 o
  -6   2   4      140.65      151.55      2.08 o
  -5   2   4       74.37       67.62      0.73 o
  -4   2   4      304.50      317.32      2.52 o
  -3   2   4       33.85       33.17      0.44 o
  -2   2   4      842.72      926.42      9.53 o
  -1   2   4      967.19      971.69      9.12 o
   0   2   4      171.58      182.21      1.69 o
   1   2   4      391.51      430.63      3.36 o
   2   2   4       46.98       47.72      0.52 o
   3   2   4      100.32       91.60      0.89 o
   4   2   4      128.08      117.19      1.21 o
   5   2   4        8.94        7.82      0.29 o
   6   2   4       24.54       23.54      0.57 o
   7   2   4        5.52        6.66      0.40 o
  -9   3   4        3.32        2.91      0.59 o
  -8   3   4        2.42        1.45      0.27 o
  -7   3   4        0.00        0.00      0.18 o
  -6   3   4       17.56       14.81      0.40 o
  -5   3   4       29.22       32.12      0.53 o
  -4   3   4     1293.53     1395.46     11.89 o
  -3   3   4        4.91        5.84      0.16 o
  -2   3   4      947.60     1011.22      8.09 o
  -1   3   4       97.46      101.80      0.93 o
   0   3   4      679.99      647.13      5.61 o
   1   3   4       35.46       45.49      0.48 o
   2   3   4      249.72      219.51      1.83 o
   3   3   4      103.73      108.05      1.10 o
   4   3   4       70.95       76.69      0.88 o
   5   3   4       12.55       12.07      0.34 o
   6   3   4        5.79        5.34      0.26 o
   7   3   4        2.12        1.89      0.36 o
  -9   4   4       87.20       92.56      1.46 o
  -8   4   4       42.58       43.33      0.86 o
  -7   4   4       10.94       11.30      0.42 o
  -6   4   4       20.12       18.00      0.42 o
  -5   4   4       65.15       68.19      0.89 o
  -4   4   4     1030.81     1021.92      8.78 o
  -3   4   4        0.08        0.55      0.13 o
  -2   4   4      667.90      717.66      5.48 o
  -1   4   4       11.62       16.10      0.32 o
   0   4   4        5.98        4.40      0.14 o
   1   4   4      156.51      156.94      1.34 o
   2   4   4       37.51       41.33      0.53 o
   3   4   4      574.10      547.11      4.61 o
   4   4   4      113.21      108.28      1.16 o
   5   4   4       17.40       16.58      0.39 o
   6   4   4        0.79        0.62      0.18 o
  -9   5   4       24.14       22.96      0.80 o
  -8   5   4       20.73       21.97      0.62 o
  -7   5   4        3.47        2.16      0.26 o
  -6   5   4      383.56      374.87      4.19 o
  -5   5   4      188.17      187.74      1.84 o
  -4   5   4       26.67       19.38      0.35 o
  -3   5   4      120.75      123.16      1.24 o
  -2   5   4      302.99      324.57      2.73 o
  -1   5   4      164.51      168.12      1.50 o
   0   5   4       84.46       98.27      1.01 o
   1   5   4      204.16      211.26      1.88 o
   2   5   4      154.64      169.35      1.58 o
   3   5   4      147.32      148.28      1.46 o
   4   5   4       35.76       34.33      0.54 o
   5   5   4        8.55        8.78      0.31 o
   6   5   4        5.67        6.05      0.30 o
  -8   6   4        7.82        7.20      0.41 o
  -7   6   4       98.89       95.95      1.45 o
  -6   6   4       85.02       74.13      1.18 o
  -5   6   4       89.47       85.77      1.25 o
  -4   6   4       11.94       11.77      0.29 o
  -3   6   4       34.00       38.99      0.53 o
  -2   6   4        0.04        0.19      0.12 o
  -1   6   4        6.40        4.29      0.15 o
   0   6   4       73.66       71.71      0.75 o
   1   6   4      452.88      430.07      3.64 o
   2   6   4        0.07        0.05      0.11 o
   3   6   4       15.21       13.30      0.33 o
   4   6   4       26.52       24.32      0.46 o
   5   6   4       23.10       23.58      0.48 o
   6   6   4       24.65       22.98      0.55 o
  -8   7   4       22.18       19.91      0.74 o
  -7   7   4        0.13        0.23      0.23 o
  -6   7   4        0.74        0.50      0.24 o
  -5   7   4      209.56      204.48      2.49 o
  -4   7   4       18.71       15.09      0.38 o
  -3   7   4       87.27       83.26      0.94 o
  -2   7   4       26.06       28.59      0.44 o
  -1   7   4       43.41       43.33      0.53 o
   0   7   4        7.71        6.03      0.29 o
   1   7   4       80.74       77.75      0.85 o
   2   7   4      287.80      273.35      2.45 o
   3   7   4       66.02       63.51      0.79 o
   4   7   4       33.26       35.86      0.58 o
   5   7   4       91.73       88.85      1.16 o
   6   7   4       29.02       35.75      1.38 o
  -8   8   4       69.95       67.04      1.55 o
  -7   8   4        3.35        2.15      0.30 o
  -6   8   4        1.07        0.75      0.24 o
  -5   8   4       14.74       12.36      0.45 o
  -4   8   4      239.58      232.13      2.76 o
  -3   8   4      233.40      225.26      2.18 o
  -2   8   4      143.40      149.66      1.52 o
  -1   8   4      102.34      101.77      1.21 o
   0   8   4      104.96      103.74      1.24 o
   1   8   4      153.19      140.45      1.38 o
   2   8   4       27.44       27.88      0.47 o
   3   8   4       26.97       25.01      0.50 o
   4   8   4        6.26        8.16      0.33 o
   5   8   4       40.32       36.18      0.76 o
  -7   9   4        0.07        0.25      0.27 o
  -6   9   4        0.12        0.05      0.21 o
  -5   9   4        0.02        0.00      0.20 o
  -4   9   4       11.14       13.46      0.47 o
  -3   9   4      527.32      527.59      5.70 o
  -2   9   4      373.83      370.59      3.41 o
  -1   9   4       24.81       23.12      0.53 o
   0   9   4       12.05       10.49      0.33 o
   1   9   4        3.88        3.63      0.29 o
   2   9   4       55.93       56.34      0.74 o
   3   9   4       14.99       14.72      0.37 o
   4   9   4        0.42        0.24      0.20 o
   5   9   4       14.29       18.14      0.66 o
  -6  10   4        1.32        0.55      0.25 o
  -5  10   4        1.21        1.12      0.25 o
  -4  10   4       36.62       35.22      0.76 o
  -3  10   4        1.95        2.15      0.26 o
  -2  10   4        0.00        0.62      0.28 o
  -1  10   4        7.95        6.81      0.33 o
   0  10   4       37.82       39.00      0.75 o
   1  10   4       62.53       59.11      0.89 o
   2  10   4        0.34        0.20      0.17 o
   3  10   4        8.34        6.11      0.33 o
   4  10   4        4.21        3.42      0.30 o
  -6  11   4        4.68        6.80      0.47 o
  -5  11   4        3.81        2.91      0.33 o
  -4  11   4       16.63       16.83      0.56 o
  -3  11   4       41.48       42.32      0.84 o
  -2  11   4        8.58        8.26      0.54 o
  -1  11   4       63.41       61.29      1.02 o
   0  11   4        8.20        7.20      0.35 o
   1  11   4       42.93       45.42      0.96 o
   2  11   4        0.18        0.00      0.29 o
   3  11   4        0.01        0.17      0.25 o
  -5  12   4       19.66       20.47      0.75 o
  -4  12   4        1.27        0.96      0.28 o
  -3  12   4        6.93        7.94      0.58 o
  -2  12   4        0.80        0.66      0.32 o
  -1  12   4        4.44        3.00      0.41 o
   0  12   4        3.44        3.12      0.33 o
   1  12   4       23.04       22.96      0.82 o
   2  12   4        5.16        6.44      0.51 o
  -3  13   4        0.49        0.00      0.44 o
  -2  13   4        1.18        1.10      0.39 o
  -1  13   4        2.96        3.34      0.73 o
   0  13   4        9.44        9.17      1.07 o
   1  13   4        1.06        2.07      0.47 o
  -9   1   5        3.23        2.88      0.44 o
  -8   1   5       29.35       26.91      0.65 o
  -7   1   5       46.56       46.26      0.72 o
  -6   1   5        0.72        0.18      0.12 o
  -5   1   5       71.92       76.49      0.80 o
  -4   1   5       24.13       34.18      0.39 o
  -3   1   5      288.95      302.15      2.53 o
  -2   1   5      291.11      291.15      4.05 o
  -1   1   5      285.26      283.60      2.24 o
   0   1   5       40.99       40.07      0.41 o
   1   1   5      315.10      333.90      2.51 o
   2   1   5       41.76       45.09      0.60 o
   3   1   5       74.57       67.24      0.68 o
   4   1   5        1.75        1.81      0.19 o
   5   1   5       61.97       59.00      0.93 o
   6   1   5        0.91        1.37      0.25 o
  -9   2   5        4.25        4.30      0.51 o
  -8   2   5       23.47       26.00      0.93 o
  -7   2   5      116.45      114.24      1.37 o
  -6   2   5        8.32        7.05      0.24 o
  -5   2   5       10.11        9.85      0.26 o
  -4   2   5      215.69      240.12      2.08 o
  -3   2   5      151.27      149.34      1.34 o
  -2   2   5       87.14       83.56      0.80 o
  -1   2   5      104.55      113.23      1.03 o
   0   2   5       56.46       76.21      0.67 o
   1   2   5       71.39       67.82      0.67 o
   2   2   5        3.15        2.73      0.12 o
   3   2   5        1.27        1.86      0.19 o
   4   2   5       16.32       16.05      0.36 o
   5   2   5       13.10       13.71      0.36 o
   6   2   5       20.44       19.47      0.54 o
  -9   3   5       14.33       12.83      0.66 o
  -8   3   5        8.62        9.89      0.47 o
  -7   3   5        8.64        9.60      0.38 o
  -6   3   5       14.60       12.61      0.38 o
  -5   3   5       49.52       49.44      0.64 o
  -4   3   5        1.18        2.09      0.14 o
  -3   3   5       45.69       57.36      1.78 o
  -2   3   5      636.25      678.47      5.50 o
  -1   3   5     1064.22     1143.83      8.64 o
   0   3   5      208.51      200.27      1.65 o
   1   3   5        0.32        0.00      0.10 o
   2   3   5       41.12       40.38      0.54 o
   3   3   5       85.10       77.01      0.88 o
   4   3   5       17.21       16.73      0.37 o
   5   3   5        4.05        4.93      0.25 o
   6   3   5       10.96       11.24      0.40 o
  -9   4   5        1.16        2.02      0.34 o
  -8   4   5       13.53       13.88      0.50 o
  -7   4   5       46.28       50.19      0.90 o
  -6   4   5       19.73       14.21      0.52 o
  -5   4   5        0.10        0.09      0.11 o
  -4   4   5       24.86       20.96      0.37 o
  -3   4   5      547.27      516.51      4.54 o
  -2   4   5        1.94        0.72      0.09 o
  -1   4   5       31.79       38.43      0.45 o
   0   4   5        0.22        0.00      0.06 o
   1   4   5        0.11        0.45      0.09 o
   2   4   5      500.82      459.31      3.90 o
   3   4   5        7.59        5.29      0.23 o
   4   4   5        0.01        0.00      0.14 o
   5   4   5        0.38        0.09      0.15 o
   6   4   5        0.45        0.36      0.18 o
  -9   5   5        1.18        2.41      0.36 o
  -8   5   5        0.41        0.04      0.22 o
  -7   5   5      140.49      130.77      1.78 o
  -6   5   5      326.49      307.36      3.18 o
  -5   5   5        1.87        2.19      0.17 o
  -4   5   5       35.77       34.79      0.51 o
  -3   5   5        0.17        0.91      0.12 o
  -2   5   5        2.23        1.62      0.12 o
  -1   5   5       35.81       45.88      0.53 o
   0   5   5       99.02       98.39      0.91 o
   1   5   5        1.01        0.67      0.12 o
   2   5   5      105.99      106.23      1.11 o
   3   5   5      294.59      287.45      2.59 o
   4   5   5      263.60      264.34      2.45 o
   5   5   5        2.72        3.33      0.23 o
   6   5   5        2.00        2.82      0.28 o
  -8   6   5        0.13        0.15      0.25 o
  -7   6   5        0.89        1.71      0.57 o
  -6   6   5      657.39      632.00      6.80 o
  -5   6   5      169.60      167.14      1.70 o
  -4   6   5        0.19        0.03      0.11 o
  -3   6   5       60.96       56.36      0.71 o
  -2   6   5       72.17       76.69      0.87 o
  -1   6   5      101.28       92.09      0.99 o
   0   6   5      337.37      323.09      2.78 o
   1   6   5      215.00      199.54      1.83 o
   2   6   5      145.00      142.91      1.51 o
   3   6   5       91.00       85.68      1.05 o
   4   6   5        8.55        8.89      0.33 o
   5   6   5       19.29       21.98      0.48 o
  -8   7   5       74.57       68.71      1.23 o
  -7   7   5       12.32        9.63      0.57 o
  -6   7   5        7.80       10.52      0.44 o
  -5   7   5      226.99      230.16      2.76 o
  -4   7   5      171.72      167.34      1.70 o
  -3   7   5       17.93       16.99      0.35 o
  -2   7   5       23.12       22.19      0.40 o
  -1   7   5       40.45       37.01      0.53 o
   0   7   5      111.95      111.72      1.45 o
   1   7   5      327.52      333.41      3.36 o
   2   7   5      191.60      181.29      1.75 o
   3   7   5        3.24        3.04      0.21 o
   4   7   5      165.74      168.26      1.72 o
   5   7   5       33.57       31.98      0.71 o
  -8   8   5       80.91       72.63      1.64 o
  -7   8   5        0.83        0.52      0.24 o
  -6   8   5       12.39       12.49      0.47 o
  -5   8   5        8.12        6.17      0.35 o
  -4   8   5        5.25        4.42      0.31 o
  -3   8   5       29.79       28.48      0.49 o
  -2   8   5      108.31      114.52      1.24 o
  -1   8   5      182.48      168.08      2.04 o
   0   8   5        9.17        8.86      0.35 o
   1   8   5        4.47        5.23      0.25 o
   2   8   5       20.36       20.16      0.42 o
   3   8   5        1.61        1.56      0.19 o
   4   8   5       20.69       19.92      0.45 o
  -7   9   5       11.17       10.36      0.54 o
  -6   9   5        0.00        0.00      0.20 o
  -5   9   5       15.15       11.60      0.46 o
  -4   9   5       12.78       14.34      0.51 o
  -3   9   5      126.87      124.92      1.50 o
  -2   9   5       24.92       24.44      0.51 o
  -1   9   5        9.94       10.83      0.39 o
   0   9   5      111.80      107.36      1.47 o
   1   9   5       77.04       77.61      1.18 o
   2   9   5        1.98        2.73      0.20 o
   3   9   5        0.80        1.09      0.18 o
   4   9   5        3.40        4.02      0.46 o
  -6  10   5        0.22        0.00      0.22 o
  -5  10   5        0.07        0.41      0.24 o
  -4  10   5      117.51      119.12      1.68 o
  -3  10   5       69.38       66.07      1.09 o
  -2  10   5       15.74       15.48      0.48 o
  -1  10   5       13.14       12.36      0.43 o
   0  10   5        0.06        0.00      0.19 o
   1  10   5        0.23        0.00      0.19 o
   2  10   5       17.92       16.77      0.53 o
   3  10   5        0.47        0.02      0.22 o
  -5  11   5       21.66       21.83      0.65 o
  -4  11   5       15.18       14.55      0.53 o
  -3  11   5        3.41        2.57      0.40 o
  -2  11   5        2.26        1.88      0.36 o
  -1  11   5       22.52       23.41      0.61 o
   0  11   5        0.01        0.10      0.21 o
   1  11   5       41.08       41.64      0.85 o
   2  11   5        9.64       11.49      0.62 o
  -4  12   5       12.26       12.42      0.72 o
  -3  12   5        0.03        0.00      0.34 o
  -2  12   5       14.67       16.18      0.77 o
  -1  12   5        3.99        4.19      0.46 o
   0  12   5        5.76        5.65      0.37 o
   1  12   5        1.51        0.70      0.33 o
  -2  13   5       11.77       13.35      0.92 o
  -1  13   5       46.70       54.23      1.71 o
  -9   0   6       18.72       20.11      2.79 o
  -8   0   6        0.76        1.17      0.42 o
  -7   0   6       33.74       33.89      1.00 o
  -6   0   6      302.05      294.14      5.20 o
  -5   0   6        0.35        0.33      0.16 o
  -4   0   6        2.65        1.79      0.32 o
  -3   0   6      173.70      165.45      2.62 o
  -2   0   6       32.53       32.34      0.50 o
  -1   0   6      391.84      390.06      4.10 o
   0   0   6       30.46       54.16      0.76 o
   1   0   6        0.24        0.39      0.11 o
   2   0   6       13.41        8.72      0.30 o
   3   0   6       66.27       77.09      2.35 o
   4   0   6      219.72      189.61      3.07 o
   5   0   6       13.81       13.75      0.67 o
   6   0   6       68.65       64.96      2.50 o
  -9   1   6        7.06        7.44      0.58 o
  -8   1   6        0.51        0.19      0.36 o
  -7   1   6       18.06       19.21      0.53 o
  -6   1   6       95.01       93.75      1.15 o
  -5   1   6       50.44       49.58      0.65 o
  -4   1   6      317.05      329.66      2.63 o
  -3   1   6      608.05      632.57      5.16 o
  -2   1   6      247.86      241.18      2.06 o
  -1   1   6       37.72       43.90      0.45 o
   0   1   6      702.49      733.74      5.33 o
   1   1   6        0.06        0.28      0.08 o
   2   1   6       48.72       45.60      0.59 o
   3   1   6       88.76       89.87      0.99 o
   4   1   6       62.04       62.33      0.86 o
   5   1   6      161.16      169.47      2.26 o
  -9   2   6        9.28        9.30      0.64 o
  -8   2   6       24.38       25.93      0.59 o
  -7   2   6        0.07        0.73      0.42 o
  -6   2   6       21.93       18.81      0.42 o
  -5   2   6       53.41       55.15      0.69 o
  -4   2   6       44.81       45.40      0.58 o
  -3   2   6      204.18      216.79      1.89 o
  -2   2   6       53.41       62.11      0.66 o
  -1   2   6      163.08      171.19      1.36 o
   0   2   6       95.11       94.54      0.83 o
   1   2   6       36.57       34.71      0.48 o
   2   2   6       55.10       45.03      0.62 o
   3   2   6        8.13        6.70      0.25 o
   4   2   6        0.62        0.69      0.20 o
   5   2   6       11.44       12.45      0.40 o
  -9   3   6        4.05        4.72      0.45 o
  -8   3   6        0.03        0.00      0.22 o
  -7   3   6       37.40       36.33      0.64 o
  -6   3   6        2.94        2.47      0.27 o
  -5   3   6        7.56        6.73      0.23 o
  -4   3   6       17.34       21.74      1.02 o
  -3   3   6      194.07      202.63      1.79 o
  -2   3   6       93.17      102.58      0.99 o
  -1   3   6       10.80       15.29      0.34 o
   0   3   6      487.68      463.29      3.88 o
   1   3   6        6.79        4.37      0.15 o
   2   3   6      376.07      377.41      3.27 o
   3   3   6      203.82      191.74      1.84 o
   4   3   6       17.24       15.82      0.40 o
   5   3   6       15.61       15.43      0.41 o
  -9   4   6       23.91       24.44      0.77 o
  -8   4   6       83.41       81.67      1.47 o
  -7   4   6       94.42       98.41      1.40 o
  -6   4   6       29.91       30.44      0.51 o
  -5   4   6      163.84      165.38      1.67 o
  -4   4   6       91.49       90.53      1.00 o
  -3   4   6       39.47       45.77      0.60 o
  -2   4   6      393.12      403.53      3.38 o
  -1   4   6       29.08       31.40      0.42 o
   0   4   6       21.51       16.43      0.34 o
   1   4   6        5.19        4.76      0.20 o
   2   4   6        9.14        9.86      0.30 o
   3   4   6       19.19       18.35      0.40 o
   4   4   6       14.41       14.08      0.37 o
   5   4   6       12.72       14.23      0.40 o
  -8   5   6        1.89        1.57      0.31 o
  -7   5   6      103.26      107.17      1.55 o
  -6   5   6        1.17        0.82      0.19 o
  -5   5   6       25.36       25.47      0.46 o
  -4   5   6       74.18       79.15      0.92 o
  -3   5   6      123.38      117.01      1.23 o
  -2   5   6      217.56      210.61      2.00 o
  -1   5   6       47.64       45.34      0.59 o
   0   5   6        8.90        7.80      0.37 o
   1   5   6      155.25      139.48      1.37 o
   2   5   6      546.45      529.95      4.51 o
   3   5   6       53.24       52.46      0.72 o
   4   5   6       14.02       14.27      0.58 o
   5   5   6       33.89       36.90      0.65 o
  -8   6   6       42.90       37.41      1.30 o
  -7   6   6        2.67        2.18      0.37 o
  -6   6   6        0.81        0.90      0.27 o
  -5   6   6      165.71      167.17      1.72 o
  -4   6   6       53.37       55.27      0.73 o
  -3   6   6        2.33        1.71      0.15 o
  -2   6   6        5.42        5.22      0.34 o
  -1   6   6        2.71        4.16      0.19 o
   0   6   6       57.72       59.61      0.76 o
   1   6   6      169.84      162.77      1.57 o
   2   6   6        0.11        0.00      0.13 o
   3   6   6       54.95       54.43      0.75 o
   4   6   6        0.25        0.11      0.16 o
   5   6   6        2.94        2.87      0.28 o
  -8   7   6       68.17       59.83      1.13 o
  -7   7   6       10.95       12.74      0.73 o
  -6   7   6        9.03       11.17      0.45 o
  -5   7   6      246.16      242.94      3.16 o
  -4   7   6       14.95       14.00      0.35 o
  -3   7   6        6.29        5.37      0.23 o
  -2   7   6        5.59        4.56      0.23 o
  -1   7   6        9.51        8.60      0.35 o
   0   7   6       31.46       35.72      0.81 o
   1   7   6        8.85        8.04      0.41 o
   2   7   6      135.20      133.87      1.39 o
   3   7   6        1.37        0.69      0.17 o
   4   7   6       24.46       25.65      0.52 o
  -7   8   6       13.61       11.61      0.50 o
  -6   8   6        3.40        4.38      0.33 o
  -5   8   6       75.24       70.41      1.15 o
  -4   8   6        2.24        1.62      0.18 o
  -3   8   6        2.82        2.41      0.19 o
  -2   8   6      205.43      196.66      1.96 o
  -1   8   6       90.05       97.08      1.36 o
   0   8   6        3.61        7.01      0.34 o
   1   8   6       14.17       15.63      0.57 o
   2   8   6        0.13        0.07      0.20 o
   3   8   6       23.55       26.62      0.52 o
   4   8   6        3.58        4.86      0.31 o
  -7   9   6        0.00        0.00      0.26 o
  -6   9   6        1.46        1.83      0.28 o
  -5   9   6        5.36        4.19      0.33 o
  -4   9   6       11.38        9.06      0.41 o
  -3   9   6       50.88       49.12      0.72 o
  -2   9   6        2.81        3.41      0.27 o
  -1   9   6      253.79      242.33      2.86 o
   0   9   6      299.90      300.52      3.47 o
   1   9   6        0.00        0.00      0.20 o
   2   9   6       85.74       87.83      1.35 o
   3   9   6       24.40       27.91      0.64 o
  -6  10   6       11.54       13.58      0.54 o
  -5  10   6        4.39        3.93      0.34 o
  -4  10   6       28.04       26.39      0.68 o
  -3  10   6       22.70       23.57      0.87 o
  -2  10   6        4.28        3.53      0.29 o
  -1  10   6       10.28       10.54      0.53 o
   0  10   6       45.69       42.95      0.85 o
   1  10   6       11.55        8.99      0.42 o
   2  10   6       16.66       18.46      0.58 o
  -5  11   6       24.35       27.86      1.16 o
  -4  11   6        3.85        3.47      0.41 o
  -3  11   6        5.28        4.94      0.50 o
  -2  11   6       64.82       65.35      1.53 o
  -1  11   6        0.22        0.18      0.22 o
   0  11   6       43.91       45.43      0.91 o
   1  11   6        8.82        7.05      0.40 o
  -3  12   6        3.60        2.77      0.52 o
  -2  12   6        0.58        0.57      0.37 o
  -1  12   6        0.08        0.65      0.26 o
   0  12   6        0.03        0.40      0.27 o
  -9   1   7       15.44       17.77      0.58 o
  -8   1   7        1.48        0.67      0.23 o
  -7   1   7        0.00        0.00      0.18 o
  -6   1   7        4.30        5.06      0.39 o
  -5   1   7      353.08      358.13      3.53 o
  -4   1   7       54.91       55.27      0.64 o
  -3   1   7        1.95        3.15      0.22 o
  -2   1   7       30.76       24.11      0.34 o
  -1   1   7      107.27      122.69      1.04 o
   0   1   7       47.26       47.73      0.52 o
   1   1   7       22.02       18.95      0.31 o
   2   1   7       28.34       23.86      0.37 o
   3   1   7       11.89       16.04      0.87 o
   4   1   7        3.17        4.82      0.31 o
   5   1   7       21.65       18.37      0.60 o
  -9   2   7       28.92       33.84      1.18 o
  -8   2   7        9.31        8.15      0.40 o
  -7   2   7       10.85       12.43      0.38 o
  -6   2   7        0.01        0.00      0.14 o
  -5   2   7       84.39       77.07      1.09 o
  -4   2   7      297.63      303.42      3.02 o
  -3   2   7        6.26        4.60      0.17 o
  -2   2   7       20.23       24.94      0.40 o
  -1   2   7        1.15        1.70      0.12 o
   0   2   7       25.21       23.36      0.33 o
   1   2   7       41.26       45.13      0.60 o
   2   2   7       25.06       20.23      0.51 o
   3   2   7       10.11       10.41      0.32 o
   4   2   7       44.06       41.43      0.65 o
   5   2   7        5.10        5.54      0.43 o
  -9   3   7       59.66       64.61      1.76 o
  -8   3   7       25.74       26.23      0.65 o
  -7   3   7       12.87       13.97      0.40 o
  -6   3   7        9.82        9.97      0.34 o
  -5   3   7       57.03       56.23      0.80 o
  -4   3   7      274.02      260.72      2.45 o
  -3   3   7      158.11      164.46      1.62 o
  -2   3   7      404.04      405.10      3.41 o
  -1   3   7        4.08        5.97      0.26 o
   0   3   7      125.29      124.79      1.23 o
   1   3   7      640.91      614.71      5.15 o
   2   3   7        0.82        0.98      0.15 o
   3   3   7      331.17      318.11      3.10 o
   4   3   7       31.13       35.39      0.65 o
  -9   4   7        2.24        1.38      0.39 o
  -8   4   7       23.92       27.66      0.79 o
  -7   4   7       29.95       33.13      0.63 o
  -6   4   7       28.81       30.73      0.61 o
  -5   4   7       29.19       29.36      0.54 o
  -4   4   7       46.04       46.30      0.69 o
  -3   4   7       89.34       85.13      0.96 o
  -2   4   7       11.94       11.58      0.29 o
  -1   4   7        0.33        0.27      0.10 o
   0   4   7      103.89      103.14      1.06 o
   1   4   7      206.54      204.53      1.91 o
   2   4   7        6.27        5.79      0.31 o
   3   4   7        3.92        4.70      0.25 o
   4   4   7       20.79       22.73      0.49 o
  -8   5   7        9.64       11.26      0.54 o
  -7   5   7      163.34      166.39      2.55 o
  -6   5   7       30.13       31.18      0.59 o
  -5   5   7        3.35        2.89      0.20 o
  -4   5   7      164.47      166.16      1.69 o
  -3   5   7       11.80        9.88      0.29 o
  -2   5   7      336.45      334.49      3.08 o
  -1   5   7      316.16      308.13      3.43 o
   0   5   7      237.85      240.33      2.78 o
   1   5   7      199.27      189.47      2.10 o
   2   5   7        6.42        5.90      0.27 o
   3   5   7      147.36      143.10      1.51 o
   4   5   7       18.90       22.64      0.50 o
  -8   6   7        4.15        1.82      0.33 o
  -7   6   7      153.14      148.20      2.53 o
  -6   6   7       13.01       12.82      0.37 o
  -5   6   7       51.37       51.04      0.73 o
  -4   6   7       76.31       68.37      0.87 o
  -3   6   7       48.04       41.62      0.61 o
  -2   6   7        2.54        1.71      0.17 o
  -1   6   7        8.87        8.23      0.41 o
   0   6   7       74.21       70.73      1.09 o
   1   6   7       18.44       17.94      0.43 o
   2   6   7       93.23       94.22      1.16 o
   3   6   7        9.24        7.20      0.35 o
   4   6   7        0.13        0.00      0.18 o
  -8   7   7       32.29       28.34      1.20 o
  -7   7   7       24.00       21.28      0.72 o
  -6   7   7       11.93        9.69      0.43 o
  -5   7   7       79.86       77.24      0.98 o
  -4   7   7        0.12        0.11      0.15 o
  -3   7   7        2.40        1.71      0.19 o
  -2   7   7      141.27      136.42      1.58 o
  -1   7   7      213.22      204.05      2.46 o
   0   7   7      448.91      437.39      4.82 o
   1   7   7      162.83      161.96      1.87 o
   2   7   7        7.59        7.80      0.31 o
   3   7   7       16.67       17.37      0.46 o
  -7   8   7       18.68       21.72      0.75 o
  -6   8   7        0.03        0.04      0.21 o
  -5   8   7       24.26       22.44      0.62 o
  -4   8   7        3.09        2.89      0.21 o
  -3   8   7       24.17       24.68      0.48 o
  -2   8   7       13.73       14.95      0.47 o
  -1   8   7      236.52      225.72      2.71 o
   0   8   7      128.69      130.12      1.76 o
   1   8   7        0.13        0.04      0.21 o
   2   8   7       16.95       17.37      0.49 o
   3   8   7        0.03        0.27      0.26 o
  -6   9   7        1.61        1.54      0.28 o
  -5   9   7       25.07       23.31      0.65 o
  -4   9   7       10.78        9.22      0.37 o
  -3   9   7       21.77       19.18      0.45 o
  -2   9   7       98.12       91.27      1.35 o
  -1   9   7        6.34        8.67      0.46 o
   0   9   7        0.40        0.34      0.22 o
   1   9   7       26.76       28.04      0.69 o
   2   9   7       29.32       31.12      0.83 o
  -5  10   7        4.37        4.89      0.37 o
  -4  10   7       75.37       85.11      1.35 o
  -3  10   7       74.75       75.13      1.21 o
  -2  10   7       12.53       14.07      0.53 o
  -1  10   7        0.28        0.00      0.21 o
   0  10   7        1.41        1.81      0.29 o
   1  10   7        0.07        0.08      0.24 o
  -4  11   7        6.35       10.04      0.68 o
  -3  11   7      125.89      134.32      2.56 o
  -2  11   7       45.83       51.38      0.99 o
  -1  11   7       21.03       20.78      0.63 o
   0  11   7        0.14        0.00      0.26 o
  -9   0   8        0.42        0.00      0.50 o
  -8   0   8        7.59        9.08      0.61 o
  -7   0   8      126.80      134.26      2.71 o
  -6   0   8      561.15      573.17      9.46 o
  -5   0   8        0.52        0.61      0.22 o
  -4   0   8       23.03       22.91      1.17 o
  -3   0   8       10.38        9.55      0.37 o
  -2   0   8       51.12       48.67      0.85 o
  -1   0   8       36.56       31.09      0.83 o
   0   0   8       37.36       38.79      0.67 o
   1   0   8        0.26        0.28      0.15 o
   2   0   8       14.35       11.42      0.39 o
   3   0   8       24.10       25.09      0.82 o
   4   0   8       92.59       93.49      2.12 o
  -9   1   8        0.11        0.25      0.25 o
  -8   1   8        6.51        7.67      0.40 o
  -7   1   8       81.22       78.92      1.29 o
  -6   1   8      170.32      171.13      3.38 o
  -5   1   8      108.25      106.97      1.28 o
  -4   1   8       14.44       12.96      0.34 o
  -3   1   8      148.79      146.26      1.59 o
  -2   1   8      202.04      208.88      1.87 o
  -1   1   8      619.22      579.01      4.52 o
   0   1   8        6.58        3.94      0.17 o
   1   1   8      101.40       92.07      0.89 o
   2   1   8       15.77       19.09      0.42 o
   3   1   8        7.36        5.35      0.26 o
   4   1   8        4.67        4.83      0.32 o
  -9   2   8        1.93        1.33      0.28 o
  -8   2   8      120.41      121.13      2.06 o
  -7   2   8        0.22        0.32      0.19 o
  -6   2   8       34.86       37.27      0.64 o
  -5   2   8       20.13       22.55      1.06 o
  -4   2   8      115.32      116.40      1.34 o
  -3   2   8        0.09        0.03      0.12 o
  -2   2   8       31.66       32.24      0.66 o
  -1   2   8      181.24      174.95      1.61 o
   0   2   8       22.57       20.55      0.36 o
   1   2   8       12.69       14.78      0.30 o
   2   2   8       29.65       25.49      0.47 o
   3   2   8        4.98        3.64      0.25 o
   4   2   8        0.82        0.18      0.24 o
  -8   3   8        0.15        0.01      0.27 o
  -7   3   8       20.18       18.64      0.47 o
  -6   3   8       15.28       15.13      0.41 o
  -5   3   8       46.76       43.77      0.70 o
  -4   3   8      163.40      155.85      1.72 o
  -3   3   8      246.63      235.89      2.43 o
  -2   3   8       85.28       74.91      0.83 o
  -1   3   8       10.64        9.90      0.25 o
   0   3   8       58.97       53.35      0.63 o
   1   3   8       89.40       83.02      1.02 o
   2   3   8        0.10        0.15      0.15 o
   3   3   8       12.73       13.68      0.39 o
   4   3   8        0.97        1.52      0.24 o
  -8   4   8        1.45        2.24      0.29 o
  -7   4   8        0.15        0.19      0.20 o
  -6   4   8        9.31        8.50      0.33 o
  -5   4   8       15.69       18.08      0.43 o
  -4   4   8       16.04       16.41      0.41 o
  -3   4   8       14.09       13.30      0.33 o
  -2   4   8        6.37        6.03      0.24 o
  -1   4   8        2.38        2.79      0.17 o
   0   4   8       19.74       20.73      0.43 o
   1   4   8       19.81       21.08      0.46 o
   2   4   8        0.15        0.33      0.17 o
   3   4   8        1.58        1.18      0.19 o
  -8   5   8        0.14        0.17      0.38 o
  -7   5   8       82.97       84.41      1.17 o
  -6   5   8        3.21        3.06      0.25 o
  -5   5   8        0.18        0.00      0.16 o
  -4   5   8        9.81       11.16      0.35 o
  -3   5   8      150.66      139.42      1.47 o
  -2   5   8      124.42      125.22      1.47 o
  -1   5   8       17.55       17.58      0.48 o
   0   5   8        1.55        0.88      0.21 o
   1   5   8      230.16      222.92      2.25 o
   2   5   8       17.52       17.86      0.45 o
   3   5   8        0.03        0.00      0.17 o
  -8   6   8        1.31        1.38      0.37 o
  -7   6   8       10.47       11.20      0.60 o
  -6   6   8       29.93       31.17      0.63 o
  -5   6   8        3.25        2.78      0.23 o
  -4   6   8        0.45        0.09      0.15 o
  -3   6   8        3.42        2.83      0.20 o
  -2   6   8       11.91        8.46      0.29 o
  -1   6   8       51.54       53.58      0.92 o
   0   6   8       28.67       30.17      0.70 o
   1   6   8       28.06       28.90      0.68 o
   2   6   8        5.25        5.02      0.28 o
   3   6   8       25.30       28.27      0.65 o
  -7   7   8        2.96        2.12      0.35 o
  -6   7   8       17.81       22.66      0.60 o
  -5   7   8       19.98       17.64      0.43 o
  -4   7   8       14.65       13.10      0.36 o
  -3   7   8       99.84       90.61      1.09 o
  -2   7   8        1.33        0.45      0.19 o
  -1   7   8       23.18       22.75      0.60 o
   0   7   8        8.05        7.71      0.39 o
   1   7   8        4.69        6.45      0.37 o
   2   7   8       12.10       13.93      0.51 o
  -6   8   8       29.18       32.01      1.01 o
  -5   8   8        4.23        3.73      0.25 o
  -4   8   8        1.76        1.78      0.23 o
  -3   8   8       42.56       41.05      0.72 o
  -2   8   8       71.22       70.93      1.15 o
  -1   8   8       88.96       96.77      1.44 o
   0   8   8        0.77        0.96      0.25 o
   1   8   8        2.32        1.77      0.27 o
   2   8   8       31.13       37.06      1.36 o
  -6   9   8        3.66        5.62      0.50 o
  -5   9   8        4.41        5.04      0.36 o
  -4   9   8        6.39        9.49      0.43 o
  -3   9   8       11.23       11.73      0.48 o
  -2   9   8       30.11       33.49      0.76 o
  -1   9   8       96.61       85.41      1.37 o
   0   9   8        6.33        4.82      0.36 o
   1   9   8        2.29        2.77      0.36 o
  -4  10   8       23.44       22.07      0.92 o
  -3  10   8      137.25      142.74      1.97 o
  -2  10   8       15.55       16.06      0.56 o
  -1  10   8       32.28       27.92      0.72 o
  -8   1   9        4.63        6.07      0.48 o
  -7   1   9       18.53       19.53      0.57 o
  -6   1   9        7.75        6.72      0.36 o
  -5   1   9       69.12       69.69      0.95 o
  -4   1   9      220.82      221.77      2.33 o
  -3   1   9      181.62      185.07      1.72 o
  -2   1   9       42.57       40.11      0.56 o
  -1   1   9       15.55       18.04      0.36 o
   0   1   9       22.63       22.15      0.41 o
   1   1   9        4.48        3.43      0.19 o
   2   1   9       28.48       30.23      0.57 o
   3   1   9        4.03        2.21      0.31 o
  -8   2   9       67.51       68.68      1.44 o
  -7   2   9        2.06        1.73      0.28 o
  -6   2   9       12.05       12.96      0.43 o
  -5   2   9        0.47        0.24      0.18 o
  -4   2   9        2.38        2.65      0.24 o
  -3   2   9        0.42        0.73      0.16 o
  -2   2   9      253.93      256.32      2.28 o
  -1   2   9       75.22       73.62      0.84 o
   0   2   9       41.95       43.14      0.60 o
   1   2   9       11.82       11.72      0.36 o
   2   2   9      101.03       98.84      1.25 o
   3   2   9        9.61       11.26      0.50 o
  -8   3   9       27.10       30.35      0.77 o
  -7   3   9        0.30        0.00      0.18 o
  -6   3   9        4.94        5.40      0.29 o
  -5   3   9        0.71        0.65      0.21 o
  -4   3   9       84.42       87.59      1.12 o
  -3   3   9        9.14       11.38      0.40 o
  -2   3   9        0.63        1.11      0.17 o
  -1   3   9       69.27       69.11      0.81 o
   0   3   9        4.71        6.16      0.37 o
   1   3   9        0.02        0.00      0.14 o
   2   3   9       62.24       68.74      0.96 o
  -8   4   9       41.44       44.14      0.88 o
  -7   4   9        4.46        4.45      0.29 o
  -6   4   9       32.73       33.67      0.65 o
  -5   4   9        0.31        0.13      0.17 o
  -4   4   9       30.94       30.06      0.57 o
  -3   4   9       73.17       74.43      1.00 o
  -2   4   9       14.36       15.41      0.40 o
  -1   4   9       55.63       56.68      0.77 o
   0   4   9      211.40      212.61      2.16 o
   1   4   9       18.55       15.80      0.42 o
   2   4   9       30.06       26.88      0.56 o
  -7   5   9        3.55        3.09      0.29 o
  -6   5   9        1.95        1.45      0.22 o
  -5   5   9       75.33       72.49      1.02 o
  -4   5   9       25.95       22.78      0.50 o
  -3   5   9        0.01        0.19      0.17 o
  -2   5   9       29.94       29.49      0.81 o
  -1   5   9       39.55       41.97      0.81 o
   0   5   9        0.46        1.10      0.39 o
   1   5   9        3.96        4.28      0.45 o
   2   5   9        1.23        1.04      0.21 o
  -7   6   9        3.34        3.73      0.33 o
  -6   6   9        1.38        1.65      0.23 o
  -5   6   9       58.14       59.76      0.91 o
  -4   6   9       35.75       33.64      0.68 o
  -3   6   9       18.26       19.43      0.56 o
  -2   6   9       95.19       99.30      1.43 o
  -1   6   9        1.96        2.14      0.26 o
   0   6   9       68.87       75.54      1.22 o
   1   6   9        4.12        3.86      0.33 o
  -6   7   9       20.29       17.05      0.74 o
  -5   7   9       21.50       24.29      0.55 o
  -4   7   9        6.57        5.46      0.29 o
  -3   7   9       26.39       21.70      0.51 o
  -2   7   9       18.50       15.80      0.52 o
  -1   7   9       64.79       68.73      1.16 o
   0   7   9       17.08       16.79      0.55 o
   1   7   9       18.58       20.71      0.76 o
  -5   8   9        4.64        6.22      0.39 o
  -4   8   9        3.88        5.02      0.33 o
  -3   8   9        9.75        7.64      0.39 o
  -2   8   9        6.32        5.37      0.36 o
  -1   8   9        3.93        3.96      0.33 o
   0   8   9       30.39       35.14      0.81 o
  -4   9   9        0.28        0.00      0.22 o
  -3   9   9        0.47        0.00      0.24 o
  -2   9   9       38.59       35.47      0.81 o
  -1   9   9        1.29        0.87      0.47 o
  -8   0  10        2.48        2.61      0.64 o
  -7   0  10        4.24        4.28      0.75 o
  -6   0  10        0.16        0.01      0.32 o
  -5   0  10       11.12       10.42      0.66 o
  -4   0  10      605.24      624.04     10.27 o
  -3   0  10      154.21      151.82      2.12 o
  -2   0  10      383.39      392.90      4.81 o
  -1   0  10       30.73       28.72      0.69 o
   0   0  10      139.59      137.63      2.00 o
   1   0  10       52.45       51.03      1.01 o
  -8   1  10       16.12       15.93      0.81 o
  -7   1  10      123.65      125.87      2.09 o
  -6   1  10      138.58      142.82      2.37 o
  -5   1  10       56.78       60.93      0.98 o
  -4   1  10        0.00        0.00      0.17 o
  -3   1  10       29.14       25.63      0.59 o
  -2   1  10       11.80       14.16      0.36 o
  -1   1  10       60.77       53.10      0.70 o
   0   1  10       67.56       72.77      0.88 o
   1   1  10        6.82        9.65      0.38 o
  -7   2  10        0.49        0.00      0.24 o
  -6   2  10       51.98       55.93      0.95 o
  -5   2  10        0.51        0.41      0.21 o
  -4   2  10       45.83       50.20      0.79 o
  -3   2  10       66.35       61.22      0.89 o
  -2   2  10      144.95      142.01      1.64 o
  -1   2  10        1.19        0.62      0.15 o
   0   2  10       82.83       81.02      1.03 o
   1   2  10       28.02       32.61      0.66 o
  -7   3  10        5.06        5.67      0.35 o
  -6   3  10        0.71        0.92      0.21 o
  -5   3  10      140.64      136.52      1.63 o
  -4   3  10       32.97       29.96      0.59 o
  -3   3  10      133.47      131.16      1.55 o
  -2   3  10       40.77       37.51      0.66 o
  -1   3  10       21.32       23.56      0.51 o
   0   3  10       28.24       29.99      0.70 o
   1   3  10        0.00        0.18      0.18 o
  -7   4  10       14.38       16.06      0.54 o
  -6   4  10        3.95        4.63      0.30 o
  -5   4  10        6.47        6.70      0.36 o
  -4   4  10        6.01        4.96      0.28 o
  -3   4  10       17.46       18.07      0.46 o
  -2   4  10       48.31       52.21      0.81 o
  -1   4  10       11.28       10.88      0.49 o
   0   4  10        0.00        0.00      0.21 o
   1   4  10        8.05        6.54      0.33 o
  -6   5  10       14.81       13.90      0.46 o
  -5   5  10       10.01        9.89      0.38 o
  -4   5  10       37.61       34.03      0.69 o
  -3   5  10       15.13       14.90      0.42 o
  -2   5  10        1.59        0.98      0.30 o
  -1   5  10       28.00       29.44      0.77 o
   0   5  10       50.32       59.10      1.18 o
  -6   6  10        0.11        0.00      0.18 o
  -5   6  10        0.97        0.88      0.21 o
  -4   6  10        1.19        0.92      0.23 o
  -3   6  10        2.04        1.73      0.24 o
  -2   6  10        1.24        0.84      0.26 o
  -1   6  10       17.57       16.28      0.60 o
   0   6  10       11.91       16.71      0.73 o
  -5   7  10        0.61        0.12      0.19 o
  -4   7  10        0.02        0.00      0.18 o
  -3   7  10       10.73        8.42      0.46 o
  -2   7  10        0.30        2.83      0.72 o
  -1   7  10       30.96       34.00      1.23 o
  -6   1  11        1.64        1.70      0.28 o
  -5   1  11       55.45       59.33      1.09 o
  -4   1  11       38.18       42.63      0.74 o
  -3   1  11      116.55      112.27      1.40 o
  -2   1  11       24.63       28.11      0.50 o
  -1   1  11        1.72        1.27      0.17 o
   0   1  11        6.56        7.06      0.31 o
  -6   2  11       48.18       52.38      1.04 o
  -5   2  11       33.92       34.84      0.68 o
  -4   2  11       32.67       30.93      0.67 o
  -3   2  11        0.42        0.35      0.22 o
  -2   2  11        1.85        2.20      0.22 o
  -1   2  11       10.78        9.94      0.34 o
   0   2  11       25.26       29.04      0.68 o
  -6   3  11       31.05       31.11      0.92 o
  -5   3  11       47.87       48.59      0.82 o
  -4   3  11        5.22        5.45      0.30 o
  -3   3  11        2.81        1.32      0.22 o
  -2   3  11       37.18       39.37      0.71 o
  -1   3  11        4.47        5.05      0.37 o
  -5   4  11        8.99        9.22      0.38 o
  -4   4  11        0.12        0.16      0.18 o
  -3   4  11       14.17       14.47      0.43 o
  -2   4  11        0.12        0.00      0.22 o
  -1   4  11        4.11        6.19      0.54 o
  -5   5  11       63.77       63.86      1.25 o
  -4   5  11        8.74        9.52      0.50 o
  -3   5  11        3.14        3.31      0.29 o
  -2   5  11       20.86       23.28      0.98 o
  -4   0  12       22.41       20.91      1.24 o
 
